# Supplementary material for: Staphylococcal Enterotoxins Modulate Platelet Response During Storage of Platelet Concentrates and Impair Silkworm Survival
Source: Toxins (Basel). 2025 Dec 11;17(12):593. doi: 10.3390/toxins17120593 (PMC12737686; doi:10.3390/toxins17120593)
Supplement: Supplementary file 1 [file toxins-17-00593-s001.zip]

Archive with 1 entries (1 files):
- toxins-3991242-supplementary.pdf
